# Supplementary material for: Social–Emotional Competence Growth Profiles in Upper Elementary School Years and Pathways to Mental Health Outcomes in Middle School
Source: Int J Environ Res Public Health. 2025 Nov 18;22(11):1744. doi: 10.3390/ijerph22111744 (PMC12652882; doi:10.3390/ijerph22111744)
Supplement: Supplementary file 1 [file ijerph-22-01744-s001.zip]

Archive with 14 entries (12 files):
- ijerph-3927820-supplementary/
- ijerph-3927820-supplementary/Table S1.pdf
- ijerph-3927820-supplementary/Table S2.pdf
- ijerph-3927820-supplementary/Table S3.pdf
- ijerph-3927820-supplementary/Table S4 [revised].pdf
- ijerph-3927820-supplementary/Table S5 [revised].pdf
- ijerph-3927820-supplementary/Table S6 [revised].pdf
- ijerph-3927820-supplementary/__MACOSX/
- ijerph-3927820-supplementary/__MACOSX/._Table S1.docx
- ijerph-3927820-supplementary/__MACOSX/._Table S2.docx
- ijerph-3927820-supplementary/__MACOSX/._Table S3.docx
- ijerph-3927820-supplementary/__MACOSX/._Table S4 [revised].docx
- ijerph-3927820-supplementary/__MACOSX/._Table S5 [revised].docx
- ijerph-3927820-supplementary/__MACOSX/._Table S6 [revised].docx
